# Supplementary material for: Identification of putative adhesins of Actinobacillus suis and their homologues in other members of the family Pasteurellaceae
Source: BMC Res Notes. 2015 Nov 14;8:675. doi: 10.1186/s13104-015-1659-x (PMC4644294; doi:10.1186/s13104-015-1659-x)
Supplement: Supplementary file 1 — 10.1186/s13104-015-1659-x blastn comparison of A. suis H91-0380 adhesin-associated genes to four additional A. suis strains. Spreadsheet of blastn results showing gene sizes, locations, query coverage, E value, and sequence identity for adhesin-associated genes in A. suis H91-0380 compared to A. suis ATCC 33415, H91-0406, ATCC 15557, and H89-1173. [file 13104_2015_1659_MOESM1_ESM.xlsx]

## Sheet: Additional file 1
Additional file 1 - blastn comparison of A. suis H91-0380 adhesin-associated genes to four additional A. suis strains
						ATCC 33415 (gb|CP009159.1)					H91-0406						ATCC 15557						H89-1173
Class	ASU2 locus tag	GenInfo (GI) number	(Possible) gene name	Size (bp)	GenBank Annotated protein function	ASU1 locus tag	Size (bp)	Query cover	E value	Identity	BASYS	Size (bp)	Size (bp)	Query cover	E value	Identity	BASYS	Size (bp)	Size (bp)	Query cover	E value	Identity	BASYS	Size (bp)	Size (bp)	Query cover	E value	Identity
Autotransporter	ASU2_04675	407388580	-a	5202	autotransporter adhesin	ASU1_04740	8333	0.62	0	0.99	BASYS00943, 1016544-1010986 (CounterClockwise)	5558	5559	0.79	0	0.99	BASYS00894, 982392-975772 (CounterClockwise)	6620	6621	0.78	0	0.99	BASYS00983, 1055478-1050430	5048	5049	0.84	0	0.99
Autotransporter	ASU2_06645	407388974	-a	13287	autotransporter adhesin	ASU1_06720	13287	1	0	0.99	BASYS01345, 1462035-1448749	13286	13287	1	0	1	BASYS01302, 1435611-1422325 (CounterClockwise)	13286	13287	1	0	0.99	BASYS01389, 1505307-1492021 (CounterClockwise)	13286	13287	1	0	1
Autotransporter	ASU2_07040	407389053	-a	2859	extracellular matrix protein adhesin A	ASU1_07115	2655	0.84	0	0.99	BASYS01428, 1541513-1538391	3122	3123	0.99	0	0.99	BASYS01384, 1515327-1512217 (CounterClockwise)	3110	3111	1	0	0.99	BASYS01471, 1584599-1581489 (CounterClockwise)	3110	3111	1	0	0.99
Autotransporter	ASU2_07665	407389178	ycgV (tibA)a,b	2259	outer membrane autotransporter	ASU1_07740	2259	1	0	1	BASYS01556 tibA, 1686396-1684138 (CounterClockwise)	2258	2259	1	0	1	BASYS01512, tibA, 1660185-1657927 (CounterClockwise)	2258	2259	1	0	1	BASYS01600, tibA, 1729818-1727560 (CounterClockwise)	2258	2259	1	0	1
Autotransporter	ASU2_11100	407389854	aidAa,b,c	1524	putative pertactin family virulence factor, OM autotransporter/Type V secretory pathway, adhesin	ASU1_11120	1524	1	0	1	BASYS02245, 2368805-2367282 (CounterClockwise)	1523	1524	1	0	1	BASYS02215, 2352326-2350803 (CounterClockwise)	1523	1524	1	0	1	BASYS02259, 2385209-2383686 (CounterClockwise)	1523	1524	1	0	1
Autotransporter	ASU2_11275	407389889	-a	10113	autotransporter adhesin	ASU1_11295	10113	1	0	0.99	BASYS02279, 2405281-2414826 (Clockwise)	-9545	9546	0.95	0	1	BASYS02249, 2389160-2396521 (Clockwise)	-7361	7362	0.77	0	0.99	BASYS02293, 2422284-2430476 (Clockwise)	-8192	8193	0.82	0	1
Fimbriae-associated	ASU2_00450	407387739	(pilF)c	549	putative fimbrial biogenesis and twitching motility protein PilF-like protein	ASU1_00455	549	1	0	1	BASYS00090, 82682-83230 (Clockwise)	-548	549	1	0	1	BASYS00087, 83342-83890 (Clockwise)	-548	549	1	0	1	BASYS00092, 83714-84262 (Clockwise)	-548	549	1	0	1
Fimbriae-associated	ASU2_04295	407388504	flp1	246	flp operon protein	ASU1_04025	246	1	5e-129	1	BASYS00864, 925407-925676 (Clockwise)	-269	270	0.91	5e-133	1	BASYS00814, 891965-892234 (Clockwise)	-269	270	0.91	5e-133	1	BASYS00902, 964687-964824 (Clockwise)	-137	138	0.56	3e-73	1
Fimbriae-associated	ASU2_04300	407388505	(flp2)b	192	hypothetical protein	ASU1_04030	192	1	5e-99	1	BASYS00865, 925732-925923 (Clockwise)	-191	192	1	2e-101	1	BASYS00815, 892290-892481 (Clockwise)	-191	192	1	2e-101	1	BASYS00903, 964880-965071 (Clockwise)	-191	192	1	2e-101	1
Fimbriae-associated	ASU2_04305	407388506	(tadV)c	432	flp operon protein B; Flp pilus assembly protein, protease CpaA	ASU1_04035	432	1	0	1	BASYS00866, 925963-926394 (Clockwise)	-431	432	1	0	1	BASYS00816, 892521-892952 (Clockwise)	-431	432	1	0	1	BASYS00904, 965111-965542 (Clockwise)	-431	432	1	0	1
Fimbriae-associated	ASU2_04310	407388507	(rcpC)	810	flp operon protein C	ASU1_04040	810	1	0	1	BASYS00867, 926419-927228 (Clockwise)	-809	810	1	0	1	BASYS00817, 892977-893786 (Clockwise)	-809	810	1	0	1	BASYS00905, 965567-966376 (Clockwise)	-809	810	1	0	1
Fimbriae-associated	ASU2_04315	407388508	(rcpA)	1383	rough colony protein A; flp pilus assembly protein, secretin CpaC	ASU1_04045	1383	1	0	1	BASYS00868, hofQ, 927155-928600 (Clockwise)	-1445	1446	0.95	0	1	BASYS00818, hofQ, 893713-895158 (Clockwise)	-1445	1446	0.95	0	1	BASYS00906, hofQ, 966303-967748 (Clockwise)	-1445	1446	0.95	0	1
Fimbriae-associated	ASU2_04320	407388509	rcpB	501	rough colony protein B	ASU1_04050	501	1	0	1	BASYS00869, 928597-929097 (Clockwise)	-500	501	1	0	1	BASYS00819, 895155-895655 (Clockwise)	-500	501	1	0	1	BASYS00907, 967745-968245 (Clockwise)	-500	501	1	0	1
Fimbriae-associated	ASU2_04325	407388510	(tadZ)c	1128	flp pilus assembly protein, ATPase; CpaE	ASU1_04055	1128	1	0	0.99	BASYS00870, 929218-930345 (Clockwise)	-1127	1128	1	0	1	BASYS00820, 895776-896903 (Clockwise)	-1127	1128	1	0	1	BASYS00908, 968366-969493 (Clockwise)	-1127	1128	1	0	1
Fimbriae-associated	ASU2_04330	407388511	tadA	1278	tight adherence protein A; Flp pilus assembly protein, ATPase CpaF	ASU1_04060	1278	1	0	1	BASYS00871 , gspE, 930354-931631 (Clockwise)	-1277	1278	1	0	1	BASYS00821, gspE, 896912-898189 (Clockwise)	-1277	1278	1	0	1	BASYS00909, gspE, 969502-970779 (Clockwise)	-1277	1278	1	0	1
Fimbriae-associated	ASU2_04335	407388512	tadB	888	tight adherence protein B; Flp pilus assembly protein TadB	ASU1_04065	888	1	0	1	BASYS00872, 931631-932518 (Clockwise)	-887	888	1	0	1	BASYS00822, 898189-899076 (Clockwise)	-887	888	1	0	1	BASYS00911, 970779-971666 (Clockwise)	-887	888	1	0	1
Fimbriae-associated	ASU2_04340	407388513	tadC	846	tight adherence protein C; Flp pilus assembly protein TadC	ASU1_04070	846	1	0	0.99	BASYS00873, 932494-933363 (Clockwise)	-869	870	0.97	0	1	BASYS00823, 899052-899921 (Clockwise)	-869	870	0.97	0	0.99	BASYS00912, 971642-972511 (Clockwise)	-869	870	0.97	0	1
Fimbriae-associated	ASU2_04345	407388514	tadD	759	tight adherence protein D; Flp pilus assembly protein TadD, contains TPR repeats	ASU1_04075	759	1	0	1	BASYS00874, 933353-934111 (Clockwise)	-758	759	1	0	1	BASYS00824, 899911-900669 (Clockwise)	-758	759	1	0	1	BASYS00913, 972501-973259 (Clockwise)	-758	759	1	0	1
Fimbriae-associated	ASU2_04350	407388515	tadE	486	tight adherence protein E	ASU1_04080	486	1	0	1	BASYS00875, 934108-934596 (Clockwise)	-488	489	0.99	0	1	BASYS00825, 900666-901154 (Clockwise)	-488	489	0.99	0	1	BASYS00914, 973256-973744 (Clockwise)	-488	489	0.99	0	1
Fimbriae-associated	ASU2_04355	407388516	tadF	606	tight adherence protein F	ASU1_04085	606	1	0	1	BASYS00876, 934568-935173 (Clockwise)	-605	606	1	0	1	BASYS00826, 901126-901731 (Clockwise)	-605	606	1	0	1	BASYS00915, 973716-974321 (Clockwise)	-605	606	1	0	1
Fimbriae-associated	ASU2_04360	407388517	tadG	1665	tight adherence protein G	ASU1_04090	1665	1	0	1	BASYS00877, 935202-936866 (Clockwise)	-1664	1665	1	0	1	BASYS00827, 901760-903424 (Clockwise)	-1664	1665	1	0	1	BASYS00916, 974350-976014 (Clockwise)	-1664	1665	1	0	1
Fimbriae-associated	ASU2_05030	407388651	(pilD)c	675	fimbrial leader peptidase; Type II secretory pathway, prepilin signal peptidase PulO and related peptidases	ASU1_05100	675	1	0	1	BASYS01016, 1100874-1100200 (CounterClockwise)	674	675	1	0	1	BASYS00966, 1066912-1066238 (CounterClockwise)	674	675	1	0	1	BASYS01057, 1140387-1139713 (CounterClockwise)	674	675	1	0	1
Fimbriae-associated	ASU2_05035	407388652	(pilC)c	1194	pili/fimbriae biogenesis protein; Type II secretory pathway, component PulF	ASU1_05105	1194	1	0	1	BASYS01017, hofC, 1102070-1100874 (CounterClockwise)	1196	1197	0.99	0	1	BASYS00967, hofC, 1068108-1066912 (CounterClockwise)	1196	1197	0.99	0	1	BASYS01058, hofC, 1141583-1140387 (CounterClockwise)	1196	1197	0.99	0	1
Fimbriae-associated	ASU2_05040	407388653	(hofB, pilB)c	1386	fimbrial biogenesis protein; Type II secretory pathway, ATPase PulE/Tfp pilus assembly pathway, ATPase PilB	ASU1_05110	1386	1	0	1	BASYS01018, hofB, 1103445-1102060 (CounterClockwise)	1385	1386	1	0	1	BASYS00968, hofB, 1069483-1068098 (CounterClockwise)	1385	1386	1	0	1	BASYS01059, hofB, 1142958-1141573 (CounterClockwise)	1385	1386	1	0	1
Fimbriae-associated	ASU2_05045	407388654	apfA (ppdD, pilA)c	438	type 4 prepilin subunit; Tfp pilus assembly protein, major pilin PilA	ASU1_05115	438	1	0	1	BASYS01019, ppdD, 1103903-1103466 (CounterClockwise)	437	438	1	0	1	BASYS00969, ppdD, 1069941-1069504 (CounterClockwise)	437	438	1	0	1	BASYS01060, ppdD, 1143416-1142979 (CounterClockwise)	437	438	1	0	1
Fimbriae-associated	ASU2_06115	407388868	hofQ (comE)b,c	1296	type II secretory pathway, component HofQ	ASU1_06180	1296	1	0	1	BASYS01238, comE, 1332663-1331359 (CounterClockwise)	1304	1305	0.99	0	1	BASYS01193, comE, 1304116-1302812 (CounterClockwise)	1304	1305	0.99	0	0.99	BASYS01283, comE, 1375912-1374608 (CounterClockwise)	1304	1305	0.99	0	1
Fimbriae-associated	ASU2_06120	407388869	(comD)b,c	405	hypothetical protein; Ribosomal protein S15P/S13E	ASU1_06185	405	1	0	1	BASYS01239, 1333068-1332664 (CounterClockwise)	404	405	1	0	1	BASYS01194, 1304548-1304117 (CounterClockwise)	431	432	0.97	0	1	BASYS01284, 1376317-1375913 (CounterClockwise)	404	405	1	0	1
Fimbriae-associated	ASU2_06125	407388870	(comC)b,c	528	hypothetical protein	ASU1_06190	528	1	0	1	BASYS01240, 1333588-1333061 (CounterClockwise)	527	528	1	0	1	No annotation	528	528	1	0	1	BASYS01285, 1376837-1376310 (CounterClockwise)	527	528	1	0	1
Fimbriae-associated	ASU2_06130	407388871	(comB)b,c	522	hypothetical protein	ASU1_06195	522	1	0	1	BASYS01241, 1334118-1333591 (CounterClockwise)	527	528	0.98	0	1	BASYS01195, 1305598-1305071 (CounterClockwise)	527	528	0.98	0	1	BASYS01286, 1377367-1376840 (CounterClockwise)	527	528	0.98	0	1
Fimbriae-associated	ASU2_06135	407388872	(comA)b,c	687	hypothetical protein	ASU1_06200	687	1	0	1	BASYS01242, 1334780-1334094 (CounterClockwise)	686	687	1	0	1	BASYS01196, 1306260-1305574 (CounterClockwise)	686	687	1	0	1	BASYS01287, 1378029-1377343 (CounterClockwise)	686	687	1	0	1
Fimbriae-associated	ASU2_11115	407389857	comFc	678	competence	ASU1_11135	678	1	0	1	BASYS02248, comF, 2371433-2372110 (Clockwise)	-677	678	1	0	1	BASYS02218, comF, 2355038-2355715 (Clockwise)	-677	678	1	0	1	BASYS02262, comF, 2387921-2388598 (Clockwise)	-677	678	1	0	1
OMP	ASU2_00030	407387657	ompP2	1131	outer membrane protein P2; porin	ASU1_00030	1131	1	0	1	BASYS00006, ompP2, 6863-5706 (CounterClockwise)	1157	1158	0.97	0	1	BASYS00006, ompP2, 6865-5708 (CounterClockwise)	1157	1158	0.97	0	1	BASYS00006, ompP2, 6866-5709 (CounterClockwise	1157	1158	0.97	0	1
OMP	ASU2_00525	407387754	ompP2	1107	outer membrane protein P2; porin	ASU1_00530	1107	1	0	1	BASYS00106, ompP2, 98166-99272 (Clockwise)	-1106	1107	1	0	1	BASYS00102, ompP2, 98826-99932 (Clockwise)	-1106	1107	1	0	1	BASYS00108, ompP2, 99198-100304 (Clockwise)	-1106	1107	1	0	1
OMP	ASU2_01965	407388042	(ompP1)c	1374	long-chain fatty acid outer membrane transporter	ASU1_01975	1493	90%*	4E-62*	67%*	BASYS00395, fadL, 431709-430336 (CounterClockwise)	1373	1374	1	0	1	BASYS00396, fadL, 432658-431285 (CounterClockwise)	1373	1374	1	0	1	BASYS00436 , fadL, 467841-466468 (CounterClockwise)	1373	1374	1	0	1
OMP	ASU2_02415	407388132	-b,c	777	hypothetical protein	ASU1_02415	777	1	0	1	BASYS00489, skp, 530339-529563 (CounterClockwise)	776	777	1	0	1	BASYS00485, skp, 531570-530794 (CounterClockwise)	776	777	1	0	1	BASYS00527, skp, 566804-566028 (CounterClockwise)	776	777	1	0	1
OMP	ASU2_03005	407388248	plp4	849	lipoprotein; small protein A (tmRNA-binding)	ASU1_02725	849	1	0	1	BASYS00602, ompA, 634816-635664 (Clockwise)	-848	849	1	0	1	BASYS00545, ompA, 593624-594472 (Clockwise)	-848	849	1	0	1	BASYS00638, ompA, 670321-671169 (Clockwise)	-848	849	1	0	1
OMP	ASU2_03810	407388407	-	1080	outer membrane protein P2-like protein; porin	ASU1_03540	1080	1	0	1	BASYS00761, ompP2, 798254-799342 (Clockwise)	-1088	1089	0.99	0	1	BASYS00704, ompP2, 759264-760352 (Clockwise)	-1088	1089	0.99	0	0.99	BASYS00798, ompP2, 836690-837778 (Clockwise)	-1088	1089	0.99	0	1
OMP	ASU2_05520	407388749	palA	459	outer membrane protein and related peptidoglycan-associated (lipo)proteins	ASU1_05590	459	1	0	1	BASYS01119, pal, 1208655-1208197 (CounterClockwise)	458	459	1	0	1	BASYS01069, pal, 1175113-1174655 (CounterClockwise)	458	459	1	0	1	BASYS01161, pal, 1248813-1248355 (CounterClockwise)	458	459	1	0	1
OMP	ASU2_05735	407388792	ompW	654	outer membrane protein	ASU1_05805	654	1	0	1	BASYS01164, ompW, 1252559-1251906 (CounterClockwise)	653	654	1	0	1	BASYS01115, ompW, 1219111-1218458 (CounterClockwise)	653	654	1	0	1	BASYS01207, ompW, 1292954-1292301 (CounterClockwise)	653	654	1	0	1
OMP	ASU2_06455	407388936	-b,c	645	hypothetical protein	ASU1_06520	645	1	0	1	BASYS01309, 1404542-1403898 (CounterClockwise)	644	645	1	0	1	BASYS01264, 1375979-1375335 (CounterClockwise)	644	645	1	0	1	BASYS01353, 1448019-1447375 (CounterClockwise)	644	645	1	0	1
OMP	ASU2_09935	407389622	ompP5	1083	outer membrane protein P5	ASU1_09980	1083	1	0	1	BASYS02013, ompA, 2137486-2136404 (CounterClockwise)	1082	1083	1	0	1	BASYS01974, ompA, 2113015-2111933 (CounterClockwise)	1082	1083	1	0	1	BASYS02059, ompA, 2185215-2184133 (CounterClockwise)	1082	1083	1	0	1
OMP	ASU2_09940	407389623	(ompA)c	1122	major outer membrane protein	ASU1_09985	1122	1	0	1	BASYS02014, ompA, 2138893-2137772 (CounterClockwise)	1121	1122	1	0	1	BASYS01975, ompA, 2114422-2113301 (CounterClockwise)	1121	1122	1	0	1	BASYS02060, ompA, 2186622-2185501 (CounterClockwise)	1121	1122	1	0	1
OMP	ASU2_11270	407389888	plp4	504	outer membrane protein and related peptidoglycan-association (lipo)proteins	ASU1_11290	504	1	0	1	BASYS02278, ompA, 2404474-2404977 (Clockwise)	-503	504	1	0	1	BASYS02248, ompA, 2388358-2388861 (Clockwise)	-503	504	1	0	0.99	BASYS02292, ompA, 2421482-2421985 (Clockwise)	-503	504	1	0	1
Miscellaneous	ASU2_06635	407388972	(fhaB)c	9909	filamentous haemagglutinin outer membrane protein	ASU1_06710	9914	1	0	0.99	BASYS01343, ibpA, 1446774-1436866 (CounterClockwise)	9908	9909	1	0	1	BASYS01300, ibpA, 1420272-1410364 (CounterClockwise)	9908	9909	1	0	0.99	BASYS01387, ibpA, 1489969-1480061 (CounterClockwise)	9908	9909	1	0	1
Miscellaneous	ASU2_06640	407388973	(fhaC)c	1755	hemolysin activation/secretion protein	ASU1_06715	1755	1	0	1	BASYS01344, fhaC, 1448531-1446828 (CounterClockwise)	1703	1704	0.97	0	1	BASYS01301, fhaC, 1422128-1420326 (CounterClockwise)	1802	1803	0.97	0	0.99	BASYS01388, fhaC, 1491825-1490023 (CounterClockwise)	1802	1803	0.97	0	1
Miscellaneous	ASU2_09130	407389463	(ftpA, dps)c	570	fine tangled pili major subunit; DNA-binding ferritin-like protein (oxidative damage protectant); DNA protection during starvation	ASU1_09190	570	1	0	1	BASYS01850, ftpA, 1978860-1979429 (Clockwise)	-569	570	1	0	1	BASYS01813, ftpA, 1959757-1960326 (Clockwise)	-569	570	1	0	1	BASYS01899, ftpA, 2028559-2029128 (Clockwise)	-569	570	1	0	1
Miscellaneous	ASU2_10345	407389704	(comE1, comEA, ybaV)c	366	DNA uptake protein; DNA uptake protein and related DNA-binding proteins; transporter	ASU1_10390	366	1	0	1	BASYS02096, ybaV, 2217525-2217160 (CounterClockwise)	365	366	1	0	1	BASYS02061, ybaV, 2199154-2198789 (CounterClockwise)	365	366	1	0	1	BASYS02142, ybaV, 2266733-2266368 (CounterClockwise)	365	366	1	0	1
	*=alignment of two somewhat similar sequences by blastn (no match by megablast)
